# Supplementary material for: Preparation and Properties of Electrospun Cellulose Acetate Fibers Containing Rosemary, Clove, and Thyme Essential Oils
Source: Molecules. 2026 Jul 21;31(14):2533. doi: 10.3390/molecules31142533 (PMC13415212; doi:10.3390/molecules31142533)
Supplement: Supplementary file 1 [file molecules-31-02533-s001.zip]

Archive with 1 entries (1 files):
- molecules-4380707-supplementary.pdf
